# Supplementary material for: Long-range chemical signalling in vivo is regulated by mechanical signals
Source: Nat Mater. 2026 Jan 19;25(4):687–97. doi: 10.1038/s41563-025-02463-9 (PMC13046474; doi:10.1038/s41563-025-02463-9)
Supplement: Supplementary file 5 — Source data. [file 41563_2025_2463_MOESM5_ESM.xlsx]

## Sheet: Figure_1_g
Control	Axon KD	Brain KD	Double KD
5.13134	4.39457	4.42244	2.94349
4.27758	5.73137	3.67455	3.75367
4.61167	3.54339	2.44773	2.73125
4.94202	4.55912	3.65373	4.35168
3.85686	6.55598	1.78657	3.56281
4.64285	5.30128	3.76633	2.81257
4.31259	6.61001	3.86537	2.47469
4.52657	4.91687	6.17602	5.08638
5.63199	4.01063	4.23284	3.93306
3.707	5.85409	3.47005	3.86626
5.45309	3.71746	4.01595	3.4677
4.54683	5.33962	4.95381	3.43113
4.21593	4.86306	3.64305	4.93303
4.63391	4.05394	2.88475	3.80883
4.43129	4.79945	4.54436	1.51597
4.31402	4.4636	4.01912	5.10129
4.70474	5.51853		5.2492
4.19398	4.05218		3.48709
5.67038			3.19042
4.5377			4.5761
5.10452			2.89464
5.36846			3.24687
4.8479			4.67049
5.42985			3.94818
5.11766			4.71681
			3.21075
			5.68915
			4.43448
			3.28502
			3.81758
			5.08153

## Sheet: Figure_1_h
Percentages
	Normal	Stall	Misproject
Control	92	4	4
Axon KD	44.4444	27.7778	44.4444
Brain KD	37.5	56.25	56.25
Double KD	12.9032	61.2903	61.2903

## Sheet: Figure_2_d
Control	Piezo1 KD
0.022626	0.0188328
0.00910317	0.013496
0.0385852	0.0112902
0.0138438	0.00668241
0.00974258	0.00433812
0.0268712	0.00300675
0.00661444
0.016032	0.00146646
0.0156694	0.00266719
0.0602011	0.0228081
0.0405006	0.00792434
0.0150878
0.00396214	0.00145717
0.00782022	0.00070442
0.012154	0.00114163
0.00985949	0.00439687
0.00156197	0.00049291
	0.00306606
	0.00449938

## Sheet: Figure_2_h
Control	Piezo1KD
4.22403	8.37643
6.77796	9.03908
6.36228	8.26812
9.39998	4.05495
	8.41426
	3.39111
4.5462	1.78612
9.00945	4.84417
11.811	3.06996
11.5325
7.7476
10.2991	10.0954
4.94449	4.64268
7.36504	5.66673
11.0818	5.27577
10.7794	4.292
3.81665	3.9936

## Sheet: Figure_2_l
Control	Piezo1KD
0.00205889	0.00084242
0.000713	0.000353
0.00175016	0.000663009
0.002585	0.000795

## Sheet: Figure_3_d
Control	Axon KD	Brain KD	Double KD
186.66	308.59	117.18	796.72			Condition	Total brains	Total number of points	Median
156.42	449.47	233.09	507.65			Control	12	1297	431.86
125.77	700.46	201.82	712.77			Axon KD	7	636	467.11
255.38	265.55	92.04	441.13			Brain KD	7	484	231.22
328.66	392.77	161.85	662.52			Double KD	17	1275	239.73
354.98	301.43	129.03	734.63
363.78	343.33	149.14	662.92
616.44	756.89	164.8	208.01
420.11	630.56	198.3	560.55
386.59	623.38	202.77	445.89
452.9	370.88	218.76	85
428.56	525.83	157.31	429.72
327.93	690.88	103.77	958.15
435.85	531.98	153.98	600.55
241.35	271.52	93.793	663.1
202.26	202.64	83.842	629.24
242.29	110.46	92.75	742.53
169.76	394.08	43.411	299.61
134.62	493.61	159.09	550.89
197.35	538.97	295.81	405.28
245.1	780.62	188.97	638.38
237.82	1269.1	306.16	525.95
289.44	649.6	119.96	386.93
282.03	593.44	179.01	578.16
329.46	689.09	193.68	500.43
368.11	807.77	126.95	594.17
368.96	488.36	123.09	121.38
304.31	270.09	126.79	915.48
318.06	415.4	34.669	600.28
265.82	309.71	73.891	667.97
178.07	137.57	85.115	330.63
175.94	357.79	163.34	499.35
380.59	1172.8	248.59	409.41
605.77	493.79	272.6	342.94
394.7	733.98	217.9	150.92
400.4	456.04	325.77	375.91
273.62	1167.5	64.094	838.52
308.43	1039.1	194.77	566.68
273.59	294.33	432.74	507.83
229.96	858.1	359.94	461.69
266.82	745.06	317.78	198.03
151.01	317.51	213.13	960.93
133.17	306.08	76.568	900.83
350.36	388.95	388.15	922.73
341.87	501.14	79.657	489.5
337.18	525.13	65.57	396.43
280.05	301.78	292.95	611.68
251.67	505.66	499.62	673.62
317.51	661.53	505.04	39.433
236.61	102.63	134.09	26.737
311.82	970.91	117.56	30.039
366.42	954.65	138.11	78.571
198.35	808.65	152.97	58.136
517.4	212.35	72.911	48.686
573.33	323.81	288.72	67.622
604.03	298.87	305.28	39.351
541.67	443.52	260.57	38.033
516.11	180.06	324.04	27.991
337.65	331.93	208.02	51.266
267.6	609.91	346.59	119.82
261.63	1130.7	191.71	121.4
203.92	216.69	280.42	79.371
280.19	259.9	127.75	81.139
163.47	595.03	145	140.69
140.7	865.51	164.75	54.964
314.38	884.2	162.14	80.113
262.28	293.15	147.33	97.913
313.19	184.73	209.28	39.676
321.3	234.95	107.49	45.89
335.92	360	102.47	37.82
418.27	206.63	114.65	56.167
564.33	185.86	148.28	137.04
418.89	495.72	252.56	209.71
427.11	295.11	476.37	142.82
513.85	660	482.57	101.39
605.63	598.17	563.08	59.488
539.27	638.29	431.25	59.813
540.42	541.44	88.517	44.344
228.63	712.82	82.779	21.296
400.03	900.51	69.589	91.457
206.05	764.18	40.967	227.68
317.26	967.03	29.98	53.698
283.5	1100.2	64.431	144.44
267.98	810	51.648	123.56
418.29	627.34	163.02	160.38
327.48	625.44	22.896	73.246
327.89	323.11	162.63	92.478
288.78	564.52	230.89	76.023
491.39	634.62	251.41	51.489
449.71	279.76	37.616	195.39
328.86	373.27	38.385	65.946
316	128.6	71.35	63.669
503.76	551.39	74.709	94.961
392.99	435.65	106.45	193.79
371.37	457.97	95.585	87.993
308.31	339.22	47.349	42.079
72.575	146.82	91.934	301.79
109.42	151.82	34.95	114.37
441.28	98.474	81.737	621.26
103.22	74.904	82.35	171.83
247.95	64.344	60.058	177.83
280.41	70.384	69.09	72.296
186.96	87.882	73.987	121.77
457.67	150.87	240.19	115.39
352.19	391	261.83	88.898
363.06	284.91	44.182	192.7
433.37	195.32	117.28	102.66
496.7	224.42	43.233	77.719
356.88	922.25	71.289	179.07
497.34	895.99	180.52	63.038
273.84	521.4	101.88	42.988
195.99	135.84	146.2	94.301
262.64	148.82	126.52	379.06
477.67	389.76	196.2	293.26
167.39	330.55	332.41	68.154
197.63	240.57	175.26	182.26
192.9	131.32	466.11	64.204
180.84	139.49	361.36	64.863
273.38	241.55	131.74	222.32
214.27	210.51	92.624	127.34
194.62	275.46	315.79	58.325
359.22	378.47	364.51	83.082
245.77	406.85	443.18	37.252
432.04	396.35	323.82	129.55
497.93	151.23	218.39	363.55
446.3	155.87	48.459	433.92
429.98	1054.4	161.26	241.68
427.86	1203.9	244.16	238.46
121.95	808	297.43	145.15
160.02	63.678	477.7	167.92
79.005	738.28	216.89	189.21
223.88	775.22	484.03	246.72
278.59	684.37	211.73	247.99
192.87	277.22	71.62	163.8
310.21	197.59	223.44	107.31
404.9	423.04	430.09	315.36
292.15	459.4	359.97	309.68
192.65	443.9	386.74	193.41
319.49	625.41	179.78	307.51
358.07	564.97	177.59	145.37
293.96	423.82	402.69	488.15
409.82	401.36	56.274	423.75
233.19	197.26	396.41	342.35
276	239.88	458.26	126.4
117.73	990.5	645.33	52.497
122.22	1299.1	69.975	103.33
63.07	88.557	306.38	165.57
189.7	123.81	83.733	225.63
303.77	1372.6	108.33	695.4
443.16	972.55	266.01	142.04
435.94	1062.1	209.77	240.95
347.44	190.76	256.89	143.37
296.69	682.63	117.79	311.76
567.01	669.52	676.1	344.36
418.63	628.96	353.51	640.66
385.92	233.99	82.277	523.76
106.4	135.8	1.3413	568.26
197.35	222.41	1.1007	239.99
246.73	1538.1	436.82	76.928
258.56	838.06	306.64	442.68
236.32	688.31	42.121	277.13
123.86	703.78	169.88	304.7
62.957	826.68	145.61	63.155
250.67	744.34	364.64	464.07
353.48	621.14	303.99	782.43
457.78	779.45	134.88	133.69
476.17	428.89	147.03	196.9
413.43	160.74	235.52	58.763
381.91	267.94	165.88	14.695
442.1	555	192.13	28.839
481.29	406.97	169.98	47.132
553.44	186.96	64.866	150.2
192.68	169.3	215.58	298.68
393.27	988.18	274.06	242.66
84.857	805.12	280.19	153.48
42.838	608.04	528.2	41.487
69.285	1376.6	490.42	72.746
452.02	614.82	108.45	97.09
338.6	442.41	210.27	118.33
489.8	947.38	151.54	93.901
407.28	797.68	501.61	169.43
427.16	824.33	79.982	86.403
342.55	1063.4	52.557	256.57
811.13	652.08	271.64	130.86
582.35	1156.1	233.86	74.99
628.38	602.58	295.61	171.08
547.68	548.21	249.53	98.416
132.62	480.19	571.15	174.27
390.12	264.37	786.21	103.32
96.059	192.55	143.34	25.27
199.65	958.9	112.06	68.789
208.99	1157.3	620.21	57.007
99.947	1364.7	146.8	41.646
311.04	624.99	59.109	93.25
396.14	724.58	243.58	66.669
495.08	439.56	198.26	66.58
488.89	802.92	118.91	348.94
580.99	1055	392.85	164.15
631.56	1041	220.12	181.08
699.57	978.29	210.58	185.16
688.44	1064.6	343.26	36.342
190.24	1300	287.79	125.68
438.2	931.24	627.3	243.13
128.97	793.17	682.12	75.906
98.13	219.57	99.18	225.16
172.63	467.37	196.4	116.78
223.19	823.86	214.52	98.291
186.64	1147.9	224.22	745.76
393.52	534.51	721.88	69.312
496.78	1161.4	92.72	173.85
156.26	1015.2	243.9	119.84
425.39	887.59	194.05	150.3
665.39	950.57	267.73	234.24
684.54	663.71	200.8	213
796.43	236.13	93.908	212.91
637.19	178.43	237.12	231.57
554.54	217.77	87.246	608.18
520.39	67.388	117.55	465.05
529.82	2174.4	484.7	97.576
343.33	826.62	178.93	31.006
407.56	784.02	526.09	204.18
78.788	1466.2	499.01	152.6
133.48	186.51	184.15	112.91
180.69	391.89	385.19	405.74
284.46	383.32	674.61	109
328.5	359.52	324.6	84.895
383.82	268.19	309	190.11
241.64	155.81	167.09	112.65
372.81	39.191	703.99	282.61
772.09	54.498	403.3	252.49
625.54	1379.3	213.34	225.38
640.54	720.33	467.26	305.29
853.04	2015.1	757.89	32.785
636.7	867.72	653.57	37.942
346.98	529.5	396.03	162.75
266.35	333.01	399.85	587.92
882.02	172.61	302.57	459.64
195.2	87.755	498.84	72.647
409.41	982.76	72.734	287.68
301.27	807.37	494.19	145.6
194.25	788.08	438.83	453.64
405.12	1558.3	651.61	247.64
416.01	652.29	1140.7	260.95
412.94	466.84	894.61	388.48
501.77	947.12	1266.5	258.96
657.6	364.53	192.51	217.05
602.73	471.07	82.678	213.75
800.84	237.64	612.99	224.03
768.75	1343.8	108.58	105.3
532.85	878.35	137.03	64.57
402.81	1040.3	735.42	415.05
652.13	731.84	777.13	249.73
284.45	683.59	637.85	102.55
212.05	569.89	1307.4	113.06
591.22	453.7	1404.5	123.9
441.31	917.34	1443	59.474
503.42	735.08	392.04	47.961
285.84	1424.8	27.779	274.21
357.71	1018.3	591.09	819.57
444.13	640.64	112.59	282.2
507.66	980.9	167	92.949
131.18	519.8	125.53	69.484
196.12	269.44	971.75	103.43
537.21	381.25	875.37	62.821
333.18	1479.4	1000.6	26.058
236.98	594.12	775.22	43.639
951.65	346.14	820.5	282.29
769.57	330.02	1676.5	117.58
683.52	982.87	956.45	168.15
557.01	909.94	345.33	476.06
513.54	1307.3	192.77	443.12
650.97	1293.9	271.34	58.899
503.24	618.1	568.24	99.467
329.19	352.64	140.93	72.816
442	1744.9	646.93	170.6
571.94	106.21	248.46	176.26
660.66	70.926	43.608	302.93
543.7	124.29	55.275	268.48
505.73	70.225	117.91	146.94
429.49	80.537	101.79	1052.5
484.78	81.548	111.33	250
120.52	146.27	217.91	20.355
620.69	187.01	470.33	92.12
953.14	204.49	326.05	290.91
1027.1	102.97	309.76	204.95
431.86	52.248	245.04	207.26
228.02	101.86	156.64	227.93
75.448	75.659	124.45	504.97
48.377	109.47	57.772	1014.6
129.19	70.744	107.32	71.157
194.53	107.71	68.838	38.496
261.68	53.356	310.68	65.444
288.62	76.403	342.36	60.12
71.104	135.68	423.78	59.534
250.54	211.08	539.15	69.773
396.77	195.55	326.98	61.901
352.38	109.54	353.01	73.48
236	69.452	312.14	73.599
113.91	114.25	323.97	67.084
262.64	147.62	360.93	125.3
261.29	106.4	688.44	117.67
191.92	254.73	496.36	32.5
153.72	227.6	152.68	137.05
286.99	40.449	206.34	143.6
348.39	38.724	132.13	122.13
180.68	49.718	460.55	153.06
405.16	53.814	726.97	105.48
491.89	86.793	556.37	133.9
118.97	108.41	255	112.49
185.85	262.61	419.35	129.74
276.38	372.58	785.83	145.21
90.358	345.89	235.9	158.15
225.36	338.48	942.39	537.24
276.53	98.594	335.48	164.44
272.35	222.11	375.54	374.4
276.75	266.67	284.96	208.15
285.14	135.44	950.49	275
314.32	158.53	1301.5	199.01
370.81	258.8	1229.6	136.13
375.61	192.59	83.004	150.25
414.29	276.99	115.87	207.47
269.09	456.93	84.315	344.49
188.13	693.15	62.498	565.4
130.72	412.77	335.57	93.319
266.57	300.86	160.24	102.04
237.66	281.98	349.3	320.54
233.37	109.93	30.946	651.71
315.49	171.29	64.205	320.68
346.96	110.79	693.56	166.73
466.72	127.01	469.61	765.92
562.04	280.18	120.76	542.46
382.51	267.64	749.83	153.69
239.65	238.27	217.99	83.253
344.5	270.21	69.113	385.11
214.35	55.189	171.02	179.89
168.4	135.69	436.13	219.14
220.09	1375	618.34	162.13
224.41	563.22	360.78	456.09
324.08	672.22	231.54	143.29
212.69	171.12	56.067	465.31
286.46	223.07	79.222	415.03
307.41	353.47	395.81	524.24
705.76	1048.7	660.75	150.11
1276.8	430.3	95.273	139.1
840.17	336.36	49.688	64.487
804.9	183.01	906.81	111.81
680.45	245.63	877.42	141.6
186.55	106.96	1285.3	58.08
279.01	129.25	126.12	270.1
283.2	283.77	280.1	164.04
308.59	324.06	63.718	256.95
153.34	378.39	112.36	69.905
167.75	530.42	564.99	1564.9
332.51	437.42	83.2	921.33
299.52	755.7	265.8	117.96
369.41	362.25	230.2	222.47
462.63	161.74	1118.8	283.58
994.49	396.47	976.64	328.15
1108.6	466.72	648.53	179.97
900.45	346.49	57.213	91.013
1083.4	218.59	69.295	110.42
235.96	148.02	53.491	89.864
215.89	772.43	422.62	365.49
729.98	623.71	300.02	145.34
292.41	343.46	410.76	161.88
206.88	464.42	1241.9	169.88
195.96	119.2	895.29	206.24
255.81	368.05	349.84	131.23
219.44	689.37	55.502	315.99
250.58	675.28	57.403	227.31
200.65	379.66	113.38	269.91
222.46	242.97	236.97	136.82
273.47	486.02	734.11	135.03
1044.1	239.71	807.71	135.72
1074.9	383.76	504.73	100.77
941.59	684.78	600.74	100.84
1184.4	817.13	169.02	64.321
394.16	1061.1	228.82	96.146
290.66	768.98	150.23	54.977
1040.2	305.72	42.856	62.926
316.46	636.07	301.86	57.309
517.42	367.75	394.08	1030.5
251.39	690.88	389	225.89
394.61	235.44	462.01	106.45
423.87	286.45	165.21	51.603
417.85	304.14	33.756	48.269
374.75	237.82	190.08	84.902
332.68	683.99	101.31	70.585
188.51	965.8	76.557	1107.4
347.98	427.86	192.7	136.71
999.97	1080.5	86.767	120.62
854.97	241.74	42.498	196.84
372.13	71.668	60.005	90.174
442.06	440.7	287.94	60.227
563.17	296.24	429.35	113.49
324.49	140.47	363.26	84.796
625.51	337.77	80.403	412.56
663.24	86.77	117.17	740.77
211.89	838.91	109.07	99.772
490.68	432.72	87.839	59.831
1026.2	258.06	45.467	74.12
770.54	244.91	92.334	101.75
1045.9	188.88	227.96	85.998
531.81	349.38	245.91	1730.6
511.99	1250.4	640.77	533.14
410.5	758.53	657.16	831.36
623.54	517.03	544.33	71.436
648.15	473.64	101.56	79.987
300.85	578.64	212.28	63.375
185.96	521.37	45.679	2167.8
614.13	552.62	328.5	613.21
1121.9	744.39	475.02	387.83
626.65	100.75	687.22	169.96
681.7	49.81	687.97	190.46
130.85	55.66	296.4	167.97
401.4	1098.4	773.28	143.92
615.88	892.73	727.19	87.061
513.36	521.45	557.89	52.783
604.42	867.78	330.91	125.24
355.24	933.45	174.98	652.07
153.97	421.92	942.73	613.03
241.18	455.03	364.9	743.13
114.6	564.79	120.26	271.37
308.68	457.26	365.05	327.35
247.16	1067.4	381.81	97.601
573.75	214.58	584.4	231.8
326.29	66.254	566.9	195.21
205.97	91.298	702.46	141.31
236.26	48.143	614.31	170.83
588.52	525.31	1033.5	205.23
1532	1030.4	449.11	181.88
210.85	1214.1	449.14	229.4
289.93	854.51	320	93.206
215.42	892.9	126.24	159
138.11	901.3	240.29	108.68
224.73	1011	571.37	189.72
229.79	1477.7	324.04	151.97
494.47	598.44	148.98	159.53
363.84	1242.8	1021.7	66.188
134.69	442.33	382.24	282.69
692.38	534.9	1205.3	128.07
344.94	188.51	397.96	478.5
224.58	273.37	474.73	292.15
326.85	949.95	475.97	829.38
247.32	108.11	346.41	177.16
295.59	530.92	1049.6	308.43
229.82	879.27	127	24.985
252.16	957.42	120.26	27.779
336.37	441.95	290.45	76.612
188.14	952.16	332.69	56.259
434.04	798.69	380.52	39.189
981.28	264.5	412.29	110.73
483.86	482.64	701.67	38.403
474.48	1496	526.05	24.015
498.98	508.42	209.31	31.613
476.08	281.87	165.05	66.609
425.7	526.43	181.46	17.788
211.91	608.41	283.3	17.826
577.31	366.72	520.61	83.224
440.8	215.29	249.22	53.512
684.54	390.18	92.952	126.02
501.94	565.53	256.41	41.801
1029.1	1145.9	307.4	176.48
67.211	973.6	113.73	102.79
681.72	1053.8	201.1	47.595
983.15	368.66	217.19	15.246
705.11	128.05	192.72	60.745
1044.3	106.77	373.66	483.57
1219.9	798.96	210.85	313.61
1466.8	814.26	195.33	146.14
465.18	935.83	163.58	79.628
729.67	1349.3	105.77	320.98
383.44	627.8	159.79	352.23
734.43	606.95	308.39	33.709
515.84	1080.5	556.12	41.154
696.33	412.63	317.79	40.929
315.45	1355.3	152.95	14.392
767.42	616.31	166.09	37.844
1137.2	165.27	243.44	40.199
1843.3	291.12	64.461	332.82
957.3	810.72	149.35	32.154
864.21	149.2	431.99	570.28
1410.6	206.73	258.55	517.89
1263	461.62	558.63	98.24
690.24	1055.1	NaN	91.171
717	456.16	NaN	33.675
629.28	392.34	NaN	55.343
268.57	969.04	NaN	38.714
848.97	862.78	NaN	42.379
1076.5	667.71	NaN	30.629
932	248.54	NaN	89.023
1870.6	117.91	NaN	81.515
418.09	118.36	NaN	27.644
933.74	168.56	NaN	377.1
1309.2	219.38	NaN	120.36
768.62	1353.4	NaN	87.867
2254	221.2	NaN	116.29
103.1	86.331	NaN	130.39
699.19	124.98	NaN	211.66
1480.6	709.08	NaN	27.539
1571.8	542.65	NaN	133.29
940.66	167.42	NaN	59.49
236.7	350.98	NaN	53.362
1939	556.68	NaN	67.327
1996.7	770.69	NaN	762.27
1473.9	677.3	NaN	934.34
2126.3	218.98	NaN	0.49767
67.726	220.67	NaN	0.44466
1908.2	366.33	NaN	837.21
389.07	728.36	NaN	212.92
338.16	577.12	NaN	174.65
406.58	748.09	NaN	147.8
1085.3	654.52	NaN	546.98
984.84	534.68	NaN	96.522
1452.5	386.03	NaN	477.78
153.31	98.92	NaN	528.07
680.72	810.62	NaN	248.87
228.63	429.01	NaN	357.59
540.47	237.57	NaN	194.16
2510.3	666.3	NaN	519.17
207.02	624.69	NaN	0.48501
307.46	370.05	NaN	1220.3
513.2	474.89	NaN	1123.8
2005.8	763.64	NaN	748.92
379.47	1057.6	NaN	40.913
344.38	1095.8	NaN	660.41
244.84	433.03	NaN	752.64
738.28	354.7	NaN	273.67
565.45	547.06	NaN	511.77
428.7	421.22	NaN	215.78
305.53	1055.2	NaN	460.11
316.37	926.76	NaN	807.71
295.08	492.49	NaN	450.94
264.23	747.34	NaN	571.38
190.68	822	NaN	862.87
299.6	324.03	NaN	665.88
193.54	631.59	NaN	718.59
355.9	1627	NaN	263.4
648.35	1288.5	NaN	0.44359
407.03	741.91	NaN	107.91
841.3	944.61	NaN	689.97
803.92	1283.3	NaN	840.14
2311.3	877.12	NaN	506.26
1988.7	144.99	NaN	730.04
853.35	169.13	NaN	829.59
202.71	281.95	NaN	781.28
601.97	1051.2	NaN	378.17
636.2	1434.1	NaN	780.01
913.35	857.31	NaN	869.4
903.87	1167.5	NaN	460.66
852.88	907.35	NaN	973.83
396.21	592.36	NaN	800.84
614.57	772.38	NaN	765.81
420.64	405.71	NaN	378.34
814.15	1040.1	NaN	0.3846
310.25	1097.3	NaN	121.88
215.44	447.12	NaN	218.4
271.69	317.23	NaN	621.13
510.55	1301.6	NaN	556.7
1702.6	663.23	NaN	159.19
1331.7	685.17	NaN	269.97
1433.4	233.49	NaN	710.37
2437	221.98	NaN	685.26
1332.7	255.9	NaN	675.24
800.41	603.9	NaN	191.85
514.34	951.2	NaN	368.86
806.66	559.38	NaN	665.22
484.78	543.45	NaN	767.98
532.34	1148.5	NaN	589.71
712.85	1265.2	NaN	812.07
560.23	450.55	NaN	1052.2
581.09	393.8	NaN	1044.8
1253.8	872.27	NaN	612.49
977.89	801.97	NaN	683.19
1676.2	1239.9	NaN	411.16
2094.1	105.93	NaN	766.37
1437.5	1217.5	NaN	728.32
1100.4	273.91	NaN	743.83
685.83	228.89	NaN	164.76
621.89	1227.8	NaN	519.06
339.02	402.24	NaN	989.27
232.31	347.02	NaN	1087.7
659.06	1143.9	NaN	912.23
1509.8	838.92	NaN	140.7
333.76	396.89	NaN	400.82
849.51	948.31	NaN	79.524
855.59	660.27	NaN	426.1
2506.9	617.92	NaN	495.34
447.06	920.52	NaN	863.16
223.58	562.79	NaN	964.8
816.21	813.9	NaN	787.88
1157.5	528.37	NaN	701.06
1059.7	320.13	NaN	547.72
850.66	351.64	NaN	517.01
1309.4	316.74	NaN	743.43
939.74	1689.8	NaN	704.85
683.06	1433.1	NaN	710.94
436.62	899.09	NaN	836.91
454.84	534.94	NaN	310.95
438.84	1037.4	NaN	774.69
186.7	492.17	NaN	857.51
908.95	420.52	NaN	704.59
368.41	1219.2	NaN	643.43
973.98	363.25	NaN	517.66
1239.4	1339.8	NaN	110.52
0.37572	930.39	NaN	135.93
126.64	47.284	NaN	409.18
323.39	70.48	NaN	492.23
265	49.047	NaN	560.74
186.39	199.36	NaN	428.49
433.5	268.93	NaN	898.85
550.9	480.15	NaN	1128.1
352.3	383.13	NaN	917.41
1021.8	1597.4	NaN	880.18
1248.1	1084.3	NaN	908.5
288.63	690.52	NaN	226.76
267.04	1166.6	NaN	755.99
262.27	784.92	NaN	192.97
605.94	458.17	NaN	129.58
628.58	450.19	NaN	51.364
585.02	869.56	NaN	236.33
893.14	938.09	NaN	179.45
723.25	657.5	NaN	872.16
585.86	709.34	NaN	101.81
198.98	55.054	NaN	98.063
196.97	527.37	NaN	267.78
544.69	200.99	NaN	227.69
71.088	617.07	NaN	296.93
454.17	284.2	NaN	835.71
199.08	142.76	NaN	800.42
442.08	655.56	NaN	72.552
163.27	426.95	NaN	95.242
247.87	786.97	NaN	120.1
115.03	589.5	NaN	168.09
1081.1	715.6	NaN	175.64
234.13	629.09	NaN	120.38
935.06	NaN	NaN	270.16
694.67	NaN	NaN	80.209
120.42	NaN	NaN	119.56
631.33	NaN	NaN	61.719
130.33	NaN	NaN	141.68
270.46	NaN	NaN	161.61
96.496	NaN	NaN	229.02
122.53	NaN	NaN	104.33
128.89	NaN	NaN	64.612
205.36	NaN	NaN	18.004
423.27	NaN	NaN	49.522
603.46	NaN	NaN	25.856
377.76	NaN	NaN	53.839
488.51	NaN	NaN	49.707
577.96	NaN	NaN	45.078
457.56	NaN	NaN	269.03
295.01	NaN	NaN	68.457
527.4	NaN	NaN	67.358
274.86	NaN	NaN	11.397
1064.7	NaN	NaN	11.163
674.93	NaN	NaN	167.45
667.25	NaN	NaN	376.58
370.55	NaN	NaN	126.26
536	NaN	NaN	68.917
569.76	NaN	NaN	33.452
595.46	NaN	NaN	43.205
618.55	NaN	NaN	64.163
234.47	NaN	NaN	219.51
1311.1	NaN	NaN	155.45
487.97	NaN	NaN	543.29
1560.8	NaN	NaN	97.903
1140.5	NaN	NaN	95.83
870.95	NaN	NaN	78.489
445.08	NaN	NaN	44.517
260.75	NaN	NaN	112.63
114.82	NaN	NaN	73.565
103.07	NaN	NaN	102.13
539.13	NaN	NaN	86.835
1014.9	NaN	NaN	928.06
527.41	NaN	NaN	104.05
388.19	NaN	NaN	69.519
1120.7	NaN	NaN	85.429
1236.6	NaN	NaN	228.54
1047.8	NaN	NaN	436.16
109.43	NaN	NaN	187.72
188.56	NaN	NaN	34.318
1155.7	NaN	NaN	233.61
282.98	NaN	NaN	574.34
109.8	NaN	NaN	421.64
350.23	NaN	NaN	657.52
936.95	NaN	NaN	493.63
1133	NaN	NaN	338.88
1242.6	NaN	NaN	327.3
1117.4	NaN	NaN	180.05
1376.7	NaN	NaN	272.7
239.12	NaN	NaN	482.33
153.16	NaN	NaN	79.339
172.64	NaN	NaN	70.25
467.66	NaN	NaN	47.116
366.69	NaN	NaN	302.8
156.29	NaN	NaN	161.47
151.38	NaN	NaN	280.36
1476.6	NaN	NaN	550.69
1269.9	NaN	NaN	595.21
304.54	NaN	NaN	786.14
1184.7	NaN	NaN	769.58
1540.4	NaN	NaN	362.85
944.62	NaN	NaN	404.77
101.61	NaN	NaN	351.27
82.739	NaN	NaN	293.51
206.68	NaN	NaN	136.23
239.44	NaN	NaN	98.37
483.47	NaN	NaN	282.85
756.99	NaN	NaN	876.69
830.2	NaN	NaN	588.15
158.24	NaN	NaN	404.09
567.13	NaN	NaN	1071
1344.8	NaN	NaN	964.91
1940.9	NaN	NaN	566.15
911.36	NaN	NaN	916.68
173.59	NaN	NaN	50.392
117.57	NaN	NaN	57.267
109.2	NaN	NaN	372.03
235.7	NaN	NaN	188.25
131.07	NaN	NaN	55.446
835.88	NaN	NaN	41.701
1519.6	NaN	NaN	852.2
1442.7	NaN	NaN	639.18
664.54	NaN	NaN	171.16
801.11	NaN	NaN	219.85
1101.4	NaN	NaN	833.71
234.92	NaN	NaN	846.84
241.99	NaN	NaN	646.25
170.09	NaN	NaN	813.05
103.56	NaN	NaN	159.8
438.94	NaN	NaN	177.36
342.05	NaN	NaN	209.3
206.24	NaN	NaN	132.67
214.49	NaN	NaN	584.84
960.97	NaN	NaN	238.6
1181.3	NaN	NaN	97.196
1182.1	NaN	NaN	297.77
470.52	NaN	NaN	840.02
715.77	NaN	NaN	296.33
444.8	NaN	NaN	659.72
424.6	NaN	NaN	473.44
669.75	NaN	NaN	949.72
546.32	NaN	NaN	640.4
557.81	NaN	NaN	266.1
1843.5	NaN	NaN	363.67
848.09	NaN	NaN	1212.8
81.222	NaN	NaN	791.31
38.914	NaN	NaN	297.75
475.57	NaN	NaN	310.86
843.03	NaN	NaN	125.42
466.53	NaN	NaN	286.28
811.43	NaN	NaN	1132.7
681.23	NaN	NaN	1203.7
796.72	NaN	NaN	971.57
845.28	NaN	NaN	539.62
437.48	NaN	NaN	190.73
860.65	NaN	NaN	331.92
121.45	NaN	NaN	342.38
184.86	NaN	NaN	1225.2
854.87	NaN	NaN	130.88
106.12	NaN	NaN	407.76
89.454	NaN	NaN	1168.8
331.24	NaN	NaN	1012.5
753.16	NaN	NaN	1107.1
683.61	NaN	NaN	984.19
817.57	NaN	NaN	265.81
795.68	NaN	NaN	167.55
904.52	NaN	NaN	245.78
675.12	NaN	NaN	147.7
1042.7	NaN	NaN	150.85
358.57	NaN	NaN	756.7
491.46	NaN	NaN	962.58
228.14	NaN	NaN	917.95
709.04	NaN	NaN	238.1
523.48	NaN	NaN	288.05
274.57	NaN	NaN	257.61
493.73	NaN	NaN	478.15
564.21	NaN	NaN	720.16
174.73	NaN	NaN	1054.3
811.53	NaN	NaN	84.186
722.87	NaN	NaN	86.185
709.13	NaN	NaN	120.13
848.52	NaN	NaN	552.93
867.77	NaN	NaN	767.18
908.59	NaN	NaN	549.35
181.49	NaN	NaN	481.68
857.97	NaN	NaN	673.58
823.72	NaN	NaN	923.47
439.46	NaN	NaN	274.67
735.03	NaN	NaN	324.95
740.31	NaN	NaN	773.11
380.98	NaN	NaN	964.75
931.59	NaN	NaN	798.44
1010.5	NaN	NaN	744.02
1026	NaN	NaN	360.67
647.33	NaN	NaN	115.18
269.47	NaN	NaN	184.92
372.51	NaN	NaN	679.49
216.22	NaN	NaN	575.94
910.5	NaN	NaN	588.24
378.88	NaN	NaN	518.5
687.67	NaN	NaN	1206.6
1150.4	NaN	NaN	599.06
1465.5	NaN	NaN	138.13
435.62	NaN	NaN	146.57
792.09	NaN	NaN	325.1
406.24	NaN	NaN	192.66
593.88	NaN	NaN	263.05
740.07	NaN	NaN	537.77
427.25	NaN	NaN	422.55
812.18	NaN	NaN	173.13
203.87	NaN	NaN	414.92
363.64	NaN	NaN	699.54
261.6	NaN	NaN	158.38
99.006	NaN	NaN	533.19
199.62	NaN	NaN	208.66
460.02	NaN	NaN	144.78
706.68	NaN	NaN	243.28
181.57	NaN	NaN	156.64
790.83	NaN	NaN	72.439
795.76	NaN	NaN	113.9
126.87	NaN	NaN	233.95
787.62	NaN	NaN	787.82
237	NaN	NaN	832.28
203.17	NaN	NaN	590.85
56.303	NaN	NaN	684.2
156.67	NaN	NaN	893.83
228.62	NaN	NaN	648.37
816.4	NaN	NaN	116.19
628.1	NaN	NaN	162.76
379.32	NaN	NaN	224.91
589.74	NaN	NaN	258.26
245.46	NaN	NaN	108.09
167.48	NaN	NaN	130.53
268.56	NaN	NaN	67.178
676.51	NaN	NaN	575.63
452.76	NaN	NaN	249.05
407.24	NaN	NaN	306.72
1068.6	NaN	NaN	548.98
725.24	NaN	NaN	619.42
849.96	NaN	NaN	445.47
457.54	NaN	NaN	636.76
344.25	NaN	NaN	690.89
242.17	NaN	NaN	71.415
874.17	NaN	NaN	60.472
764.85	NaN	NaN	66.865
1156.1	NaN	NaN	88.781
612.42	NaN	NaN	99.774
952.42	NaN	NaN	62.642
129.13	NaN	NaN	75.822
814.04	NaN	NaN	215.94
635.47	NaN	NaN	309.79
612.73	NaN	NaN	288.45
721.92	NaN	NaN	92.263
314.06	NaN	NaN	118.23
61.863	NaN	NaN	319.06
290.16	NaN	NaN	196.11
440.84	NaN	NaN	145.24
708	NaN	NaN	104.99
145.44	NaN	NaN	408.58
646.6	NaN	NaN	276.81
0.45582	NaN	NaN	98.89
847.68	NaN	NaN	298.87
801.69	NaN	NaN	155.27
825.8	NaN	NaN	94.482
1073.3	NaN	NaN	323.29
1061.7	NaN	NaN	102.68
1100.4	NaN	NaN	739.12
306.79	NaN	NaN	556.15
114.15	NaN	NaN	280.71
155.96	NaN	NaN	363.72
362.59	NaN	NaN	375.52
526.17	NaN	NaN	145.43
472.88	NaN	NaN	64.34
547.33	NaN	NaN	470.19
659.37	NaN	NaN	120.81
717.32	NaN	NaN	110.27
625.15	NaN	NaN	53.553
743.99	NaN	NaN	250.23
924.6	NaN	NaN	598.8
943.38	NaN	NaN	571.37
1216	NaN	NaN	462.18
929.55	NaN	NaN	732.71
834.08	NaN	NaN	511.67
825.24	NaN	NaN	1169.9
835.32	NaN	NaN	1025.7
371.63	NaN	NaN	63.604
101.27	NaN	NaN	100.21
842.26	NaN	NaN	80.031
179.94	NaN	NaN	116.35
573.18	NaN	NaN	166.74
800.89	NaN	NaN	231.74
605.32	NaN	NaN	261.12
797.42	NaN	NaN	215.39
437.49	NaN	NaN	289.83
770.72	NaN	NaN	740.03
0.44642	NaN	NaN	461.25
878.63	NaN	NaN	619.6
916.4	NaN	NaN	251.63
867.03	NaN	NaN	500.18
211.16	NaN	NaN	56.313
937.78	NaN	NaN	169.57
376.89	NaN	NaN	204.48
864.5	NaN	NaN	71.01
1112.5	NaN	NaN	244.6
404.26	NaN	NaN	253.53
683.63	NaN	NaN	125.88
316.32	NaN	NaN	239.76
710.12	NaN	NaN	238.95
841.98	NaN	NaN	239.8
553.96	NaN	NaN	217.19
844.09	NaN	NaN	653.58
884.44	NaN	NaN	136.39
313.54	NaN	NaN	38.471
183.34	NaN	NaN	63.325
615.1	NaN	NaN	171.31
868.43	NaN	NaN	118.82
248.59	NaN	NaN	229.43
562.1	NaN	NaN	110.29
800.77	NaN	NaN	322.32
807.42	NaN	NaN	372.39
837.88	NaN	NaN	356.85
834.58	NaN	NaN	333.53
878.36	NaN	NaN	218.31
626.54	NaN	NaN	122.99
769.72	NaN	NaN	187.05
204.16	NaN	NaN	236.04
332.87	NaN	NaN	91.743
171.99	NaN	NaN	167.17
796.97	NaN	NaN	134.83
817.62	NaN	NaN	97.641
389.05	NaN	NaN	170.81
138.42	NaN	NaN	235.66
221.3	NaN	NaN	155.27
929.5	NaN	NaN	96.138
1087	NaN	NaN	458.97
756.2	NaN	NaN	168.12
535.98	NaN	NaN	809.02
573.98	NaN	NaN	338.76
372.76	NaN	NaN	696.27
148.29	NaN	NaN	546.39
0.43976	NaN	NaN	109.73
440.03	NaN	NaN	230.58
541.47	NaN	NaN	299.26
549.48	NaN	NaN	226.62
257.08	NaN	NaN	180.78
68.772	NaN	NaN	238.33
45.795	NaN	NaN	343.94
339.69	NaN	NaN	336.74
632.22	NaN	NaN	745.45
774.15	NaN	NaN	1006.1
682.27	NaN	NaN	799.56
740.44	NaN	NaN	815.3
720.15	NaN	NaN	571.17
696.28	NaN	NaN	764.57
377	NaN	NaN	405.18
162.25	NaN	NaN	297.43
1206.7	NaN	NaN	304.62
1205.4	NaN	NaN	296.81
741.17	NaN	NaN	658.9
510.79	NaN	NaN	592.74
721.01	NaN	NaN	1029.2
994.63	NaN	NaN	1123
141.59	NaN	NaN	665.4
961.39	NaN	NaN	446.33
887.01	NaN	NaN	847.26
178.01	NaN	NaN	685.06
1170.6	NaN	NaN	492.83
1235.2	NaN	NaN	1138.1
740.48	NaN	NaN	843.17
1154.3	NaN	NaN	950.6
1178.5	NaN	NaN	364.51
273.14	NaN	NaN	1167.5
586.72	NaN	NaN	981.13
258.42	NaN	NaN	102.66
381.17	NaN	NaN	409.88
493.37	NaN	NaN	182.21
425.12	NaN	NaN	201.05
380.24	NaN	NaN	129.46
469.59	NaN	NaN	195.02
553.44	NaN	NaN	240.72
137.46	NaN	NaN	81.495
1044.4	NaN	NaN	346.86
584.24	NaN	NaN	696.61
918.23	NaN	NaN	1182.5
193.84	NaN	NaN	1036.2
583.87	NaN	NaN	180.67
285.13	NaN	NaN	228.68
236.61	NaN	NaN	376.56
767.8	NaN	NaN	257.29
996.03	NaN	NaN	79.294
531.96	NaN	NaN	226.31
828.3	NaN	NaN	241.17
1194.5	NaN	NaN	531.8
41.384	NaN	NaN	822.85
158.49	NaN	NaN	881.02
673.01	NaN	NaN	1108.8
522.13	NaN	NaN	566.99
501.05	NaN	NaN	69.229
364.17	NaN	NaN	190.68
398.31	NaN	NaN	386.33
156.6	NaN	NaN	80.017
317.43	NaN	NaN	415.57
156.41	NaN	NaN	88.309
724.64	NaN	NaN	59.473
384.75	NaN	NaN	61.547
412.74	NaN	NaN	140.13
510.97	NaN	NaN	883.03
495.67	NaN	NaN	827.48
333.07	NaN	NaN	703.27
437.77	NaN	NaN	518
231.98	NaN	NaN	245.33
230.74	NaN	NaN	193.58
128.94	NaN	NaN	134.88
154.5	NaN	NaN	568.31
234.6	NaN	NaN	144.29
224.32	NaN	NaN	73.538
190.26	NaN	NaN	102.81
221.94	NaN	NaN	104.28
382.9	NaN	NaN	61.334
469.86	NaN	NaN	78.15
528.44	NaN	NaN	234.19
913.59	NaN	NaN	734.52
1037.7	NaN	NaN	759.33
1186.7	NaN	NaN	239.21
1174.3	NaN	NaN	490.12
409.22	NaN	NaN	252
237.27	NaN	NaN	839.64
388.71	NaN	NaN	706.44
199.55	NaN	NaN	800.95
493.64	NaN	NaN	459.44
196.91	NaN	NaN	491.91
172.86	NaN	NaN	394.06
177.5	NaN	NaN	360.45
1079.4	NaN	NaN	43.687
1410	NaN	NaN	160.89
1073	NaN	NaN	489.26
116.3	NaN	NaN	549.7
121.29	NaN	NaN	449.07
298.01	NaN	NaN	293.09
408.19	NaN	NaN	204.83
677.91	NaN	NaN	214.81
1056.2	NaN	NaN	318.57
1102.7	NaN	NaN	770.31
1061.8	NaN	NaN	837.67
1214.3	NaN	NaN	627.29
943.41	NaN	NaN	255.08
968.49	NaN	NaN	190.5
749.49	NaN	NaN	490.53
954.73	NaN	NaN	423.68
544.37	NaN	NaN	329.79
1089.8	NaN	NaN	293.75
512.58	NaN	NaN	332.59
1200.5	NaN	NaN	629.83
481.83	NaN	NaN	466.97
824	NaN	NaN	957.59
685.18	NaN	NaN	463.65
1197.2	NaN	NaN	387.44
847.61	NaN	NaN	481.5
1175.1	NaN	NaN	145.95
1030.8	NaN	NaN	144.87
752.94	NaN	NaN	205.02
883.08	NaN	NaN	471.74
650.65	NaN	NaN	179.04
331.72	NaN	NaN	236.3
800.14	NaN	NaN	724.73
597.86	NaN	NaN	861.69
460.89	NaN	NaN	355.99
540.36	NaN	NaN	303.13
670.67	NaN	NaN	473.07
833.84	NaN	NaN	932.55
1069.4	NaN	NaN	560.7
614.9	NaN	NaN	537.47
270.5	NaN	NaN	454.72
145.05	NaN	NaN	196.63
1180.9	NaN	NaN	155.14
437.72	NaN	NaN	213.45
483.26	NaN	NaN	129.59
700.75	NaN	NaN	38.837
522.1	NaN	NaN	422.65
403.96	NaN	NaN	350.81
747.82	NaN	NaN	54.332
512.74	NaN	NaN	770.49
770.89	NaN	NaN	546.39
663.24	NaN	NaN	251.97
798.39	NaN	NaN	458.64
561.6	NaN	NaN	625.86
949.96	NaN	NaN	838.04
1216.9	NaN	NaN	516.07
1074.1	NaN	NaN	767.72
545.38	NaN	NaN	544.07
533.55	NaN	NaN	440.65
886.77	NaN	NaN	140.85
90.904	NaN	NaN	82.482
351.62	NaN	NaN	385.55
330.29	NaN	NaN	532.7
404.16	NaN	NaN	666.76
768.21	NaN	NaN	237.97
696.96	NaN	NaN	1302
547.38	NaN	NaN	730.2
858.93	NaN	NaN	714.64
858.14	NaN	NaN	532.39
485.11	NaN	NaN	809.21
458.2	NaN	NaN	953.98
912.83	NaN	NaN	407.26
435.51	NaN	NaN	564.62
278.94	NaN	NaN	333.44
397.85	NaN	NaN	267.16
476.79	NaN	NaN	798.64
615.7	NaN	NaN	835.29
156.04	NaN	NaN	668.55
264.31	NaN	NaN	416.29
273.74	NaN	NaN	501.98
198.9	NaN	NaN	400.28
664.51	NaN	NaN	404.94
649.66	NaN	NaN	271.91
212.51	NaN	NaN	717.93
555.98	NaN	NaN	699.31
247.32	NaN	NaN	462.03
338.56	NaN	NaN	439.73
603.83	NaN	NaN	661.19
383.43	NaN	NaN	1131
221.61	NaN	NaN	698.06
89.768	NaN	NaN	1058.9
55.683	NaN	NaN	220.67
77.599	NaN	NaN	174.57
1141.3	NaN	NaN	591.74
353.82	NaN	NaN	316.38
580.44	NaN	NaN	116.6
425.44	NaN	NaN	222.01
718.57	NaN	NaN	52.519
741.56	NaN	NaN	76.757
397.94	NaN	NaN	308.09
1425.3	NaN	NaN	195.29
274.6	NaN	NaN	215.95
1368	NaN	NaN	475.99
1206.3	NaN	NaN	490.11
507.86	NaN	NaN	660.86
666.44	NaN	NaN	472.12
386.36	NaN	NaN	446.06
707.04	NaN	NaN	474.21
1114.8	NaN	NaN	448.8
1033.8	NaN	NaN	399.76
67.707	NaN	NaN	239.66
385.89	NaN	NaN	269.72
171.55	NaN	NaN	137.94
241.53	NaN	NaN	313.38
1511	NaN	NaN	634.55
1282	NaN	NaN	1446.4
933.04	NaN	NaN	548.09
367.5	NaN	NaN	268.25
490.1	NaN	NaN	579.33
1054.3	NaN	NaN	370.3
932.22	NaN	NaN	367.56
703.26	NaN	NaN	313.12
1406.5	NaN	NaN	201.53
171.76	NaN	NaN	320.8
263.41	NaN	NaN	108.52
385.89	NaN	NaN	714.3
583.43	NaN	NaN	477.1
615.35	NaN	NaN	476.14
1419.3	NaN	NaN	475.95
1077.4	NaN	NaN	88.081
227.16	NaN	NaN	264.98
601.22	NaN	NaN	236.99
306.01	NaN	NaN	766.42
352.4	NaN	NaN	845.67
252.57	NaN	NaN	595.07
199.45	NaN	NaN	371.19
199.81	NaN	NaN	99.995
137.29	NaN	NaN	185.47
665.08	NaN	NaN	242.95
290.16	NaN	NaN	131.79
745.26	NaN	NaN	281.7
905.52	NaN	NaN	859.51
1387.9	NaN	NaN	482.08
296.59	NaN	NaN	1409
279.78	NaN	NaN	106.62
906.17	NaN	NaN	513.57
380.15	NaN	NaN	154.17
383.05	NaN	NaN	1108
129.43	NaN	NaN	772.74
634.91	NaN	NaN	1043.3
150.6	NaN	NaN	45.467
519.48	NaN	NaN	77.311
370.85	NaN	NaN	183.41
763.58	NaN	NaN	191.65
266.05	NaN	NaN	103.25
309.31	NaN	NaN	92.771
688.47	NaN	NaN	253.97
348.6	NaN	NaN	199.85
654.81	NaN	NaN	860.62
293.95	NaN	NaN	782.74
222.13	NaN	NaN	390.7
85.745	NaN	NaN	385.88
800.58	NaN	NaN	395.17
613.24	NaN	NaN	179.42
731.25	NaN	NaN	816.56
483.03	NaN	NaN	80.348
772.01	NaN	NaN	80.823
473.92	NaN	NaN	35.448
592.21	NaN	NaN	417.53
720.08	NaN	NaN	367.05
294.84	NaN	NaN	378.58
249.04	NaN	NaN	291.43
134.14	NaN	NaN	459.1
137.94	NaN	NaN	159.36
525.19	NaN	NaN	385.28
1157.3	NaN	NaN	71.276
204.04	NaN	NaN	588.84
453.06	NaN	NaN	375.38
280.91	NaN	NaN	375.98
744.58	NaN	NaN	276.22
1122.3	NaN	NaN	180.93
688.84	NaN	NaN	234.31
681.47	NaN	NaN	411.21
1469.1	NaN	NaN	617.5
686.22	NaN	NaN	493.23
790.73	NaN	NaN	670.56
621.72	NaN	NaN	303.68
267.74	NaN	NaN	289.41
413.32	NaN	NaN	191.52
174.89	NaN	NaN	227.71
151.08	NaN	NaN	755.68
327.3	NaN	NaN	360.79
301.18	NaN	NaN	295.12
393.13	NaN	NaN	165.53
439.92	NaN	NaN	76.212
353.62	NaN	NaN	887.73
163.05	NaN	NaN	563.22
462.12	NaN	NaN	749.65
782.99	NaN	NaN	233.04
185.48	NaN	NaN	460.29
275.21	NaN	NaN	198.65
101.8	NaN	NaN	106.14
138.98	NaN	NaN	179.04
62.657	NaN	NaN	357.49
297.04	NaN	NaN	297.58
247.42	NaN	NaN	371.34
914.16	NaN	NaN	414.54
218.54	NaN	NaN	30.002
207.97	NaN	NaN	349.71
172.18	NaN	NaN	570.27
377.82	NaN	NaN	368.86
110.84	NaN	NaN	361.99
173.8	NaN	NaN	198.38
106.24	NaN	NaN	388.64
483.03	NaN	NaN	73.264
772.01	NaN	NaN	204.12
473.92	NaN	NaN	780.97
592.21	NaN	NaN	118.26
720.08	NaN	NaN	104.19
294.84	NaN	NaN	400.92
249.04	NaN	NaN	81.109
134.14	NaN	NaN	51.3
137.94	NaN	NaN	229.58
525.19	NaN	NaN	376.19
1157.3	NaN	NaN	447.55
204.04	NaN	NaN	231.45
453.06	NaN	NaN	320.75
280.91	NaN	NaN	125.1
744.58	NaN	NaN	410.44
1122.3	NaN	NaN	502.92
688.84	NaN	NaN	1333
681.47	NaN	NaN	37.227
1469.1	NaN	NaN	41.064
686.22	NaN	NaN	42.892
790.73	NaN	NaN	626.04
621.72	NaN	NaN	133.3
267.74	NaN	NaN	239.73
413.32	NaN	NaN	599.42
174.89	NaN	NaN	810.67
151.08	NaN	NaN	879.79
327.3	NaN	NaN	521.08
301.18	NaN	NaN	NaN
393.13	NaN	NaN	NaN
439.92	NaN	NaN	NaN
353.62	NaN	NaN	NaN
163.05	NaN	NaN	NaN
462.12	NaN	NaN	NaN
782.99	NaN	NaN	NaN
185.48	NaN	NaN	NaN
275.21	NaN	NaN	NaN
101.8	NaN	NaN	NaN
138.98	NaN	NaN	NaN
62.657	NaN	NaN	NaN
297.04	NaN	NaN	NaN
247.42	NaN	NaN	NaN
914.16	NaN	NaN	NaN
218.54	NaN	NaN	NaN
207.97	NaN	NaN	NaN
172.18	NaN	NaN	NaN
377.82	NaN	NaN	NaN
110.84	NaN	NaN	NaN
173.8	NaN	NaN	NaN
106.24	NaN	NaN	NaN

## Sheet: Figure_3_g
Sema3A Region
Control	Sema3A KD
383.34	648.59
347.04	225.06
170.04	372.84
465.31	225.22
385.15	212.48
369.57	717.03
312.57	353.63
327.9	232.48
371.12	486.36
227.9	387.51
57.262	445.53
349.53	481.61
422.32	387.2
343.8	339.39
192.66	334.02
92.819	602.8
97.19	477.54
277.48	430.14
346.81	261.38
390.33	316.52
109.16	493.08
127.99	386.13
36.337	281.72
154.6	280.39
412.96	240.72
466.94	127.98
85.999	402.25
294.74	298.89
980.72	283.6
326.02	144.97
311.84	168.5
320.88	359.89
728.37	220.44
258.17	357.09
230.75	299.82
350.21	95.477
160.42	88.157
168.99	1388.2
114.16	769.38
198.37	1067.8
162.55	1776.2
382.13	1102.1
78.423	1294.9
653.08	1290.2
545.3	858.62
467.34	572.93
464.5	1378
284.57	558.88
408.95	487.11
283.29	652.5
734.65	349.45
595.23	264.39
481.37	187.05
1595.9	181.01
23.264	238.46
23.125	24.217
713.38	30.032
502.07	580.43
38.879	392.14
40.713	440.64
242.14	363.88
287.68	140.73
68.918	1080.2
65.718	435.17
193.71	625.15
155.64	650.53
339.33	603.29
31.074	362.91
850.12	211.01
566.18	554.29
72.821	405.34
67.926	302.8
537.6	35.02
259.5	272.85
513.06	512.65
128.11	436.43
80.608	467.65
325.07	353.72
400.62	190.3
801.64	147.03
178.78	292.77
328.83	347.38
429.37	140.85
950.99	31.423
277.12	108.24
98.885	53.308
319.45	65.505
517.39	307.61
76.953	262.33
88.476	148.01
29.47	74.561
44.209	170.19
36.519	197.71
44.938	258.86
73.666	166.74
74.652	187.05
86.983	216.45
48.621	826.37
88.539	402.59
73.702	484.05
42.45	134.46
93.106	534.52
184.45	205
212.6	161.32
333.66	195.97
630.7	243.93
295.41	138.89
522.56	248.29
197.99	235.95
202.57	232.87
127.59	357.88
407.28	147.64
142.99	411.09
232.06	525.85
112.31	149.06
448.52	160.04
332.14	673.4
627.25	367.81
124.2	133.22
133.3	113.4
205.69	435.43
220.9	387.48
212.2	209.84
221.36	286.81
215.27	25.226
654.12	67.701
514.15	811.26
332.77	1042
248.46	37.091
125.21	73.624
181.33	50.862
207.65	173.48
591.83	773.31
287.16	109.46
1187.1	129.41
174.13	79.599
291.78	137.1
188.1	206.39
48.884	200.3
114.99	93.832
109.67	140.92
702.33	80.046
1110.2	1236.6
1278.5	881.14
1176.8	375.06
791.15	1262.1
289.92	1013.7
305.54	1205.1
567.39	896.07
218.77	172.93
875.2	1361.8
1118.5	778.69
672.91	1219.9
448.7	425.96
293.66	300.18
532.91	310.11
638.22	302.92
116.04	760.14
576.16	638.23
688.95	408.93
196.35	638.01
638.13	542.33
626.38	940.54
112.87	575.17
401.59	236.91
554.2	395.44
973.07	675.12
619.74	299.8
671.73	540.31
259.9	284.88
816.83	508.66
986	368.78
473.97	738.12
246.88	541.85
421.25	294.77
815.42	594.15
1324.1	445.54
821.45	968.77
350.6	1585.6
161.63	1607.8
1565.9	571.4
870.77	352.91
841.1	455.28
1122.1	1666
883.26	1540.7
914.67	882.06
631.72	1153.6
1065.3	905.73
99.142	696.25
560.98	345.72
1231.9	592.17
428.51	1584.3
532.37	1183.5
330.78	1513.2
129.16	1127
619.95	1226.5
526.57	932.05
949.07	437.11
535.53	324.61
1002.9	1096
177.63	710.93
454.54	1448.8
219.56	1073.5
138.09	1079.6
279.14	323.6
157.77	175.62
646.29	515.17
719.91	430.65
645.18	1242.7
214.22	1558.1
689.61	497.35
873.44	493.06
581.02	167.9
709.7	1031.6
654.48	1561.7
951.8	1576.4
700.46	239.52
834.91	583.7
443.03	438.47
165.36	1444.2
1174.7	1244.9
1074.5	982.97
496.82	869.2
749.73	807.74
311.52	993.11
302.74	859.09
224.89	1429.9
772.6	954.96
1136.9	490.07
447.11	292.63
545.28	729.32
354.83	1628.2
1056.3	448.98
702.23	547.19
596.09	392.08
999.1	178.67
495.14	184.91
980.62	251.36
767.18	426.91
677.85	265.93
715.28	256.66
424.56	330.22
647	237.82
527.84	405.58
554.68	453.17
1036.8	48.431
216	254.67
152.22	711.03
205.4	63.284
85.15	777.43
296.96	265.75
236.27	650.05
139.81	244.16
145.02	782.46
237.31	1250.7
352.98	616.64
130.86	395.12
993.7	880.36
1186.7	1290.8
1303.8	1645.4
686.96	934.23
813.89	640.58
1241.6	629.63
584.37	507.49
	1345.6
	785.11
	917.08
	828.02
	936.28
	831.64
	248.43
	830.25
	827.1
	752.26
	1650.8
	1038.5
	401.99
	924.14
	587.79
	846.7
	895.19
	660.84
	790.76
	801.4
	230.69
	1231.1
	516.2
	805.55
	289.57
	877.17
	899.28
	967.8
	859.64
	837.17
	434.19
	370.2
	756.41
	583.19
	374.4
	754.82
	580.55
	545.89
	497.17
	505.76
	449.51
	520.42
	519.88
	609.33
	662.92
	799.88
	500.94
	899.34
	1200.8
	792.47
	582.02
	321.22
	236.35
	804.65
	711.08
	273.62
	473.92
	513.66
	381.74
	715.5
	736.69
	233.17
	349.83
	610.87
	140.1
	904.56
	215.99

## Sheet: Figure_3_h
Non-Sema3A Region
Control	Sema3A KD
547.95	482.12
805.24	234.63
575	153.1
305.74	113.1
649.16	193
426.31	210.29
330.39	340.05
231.19	367.1
337.54	415.71
419.32	170.86
345.45	87.463
416.88	345.1
255.85	308.58
353.32	268.55
470.06	167.94
302.09	180.24
323.37	178.26
140.26	137.52
174.15	520.28
310.29	456.15
442.67	832.12
279.02	192.09
121.77	557.14
225.6	604.06
407.9	1436.7
332.92	837.55
304.09	374.12
137.46	1132.5
220.18	1677.9
454.5	540.69
439.68	506.26
322.39	1357.2
211.93	523.72
710.79	534.85
481.84	164.88
231.2	701.1
419.52	1471.6
282.99	819.2
389.05	994.5
316.45	516.58
725.12	287.42
133.38	303.51
200.23	186.26
709.92	1068.8
325.99	250.42
428.65	728.89
847.49	200.32
346.73	1086.7
177.04	1060.3
813.27	108.7
604.42	68.576
258.7	141.98
533.63	124.43
441	134.16
880.88	941.36
734.35	20.721
543.46	25.593
552.69	30.157
898.13	18.409
672.99	17.502
781.13	31.31
545.3	28.426
669.42	27.516
655.6	19.672
58.799	23.388
72.74	68.996
156.1	115.46
1200.3	150.77
760.76	136.83
74.32	210.16
249.27	494.18
188.95	92.553
186.62	129.55
143.18	61.521
122.15	173.18
557.9	169.09
583.74	103.46
62.714	195.56
86.501	56.867
199.76	90.487
110.68	187.16
29.169	243.18
422.35	61.328
1001.2	68.081
174.31	87.338
93.366	76.092
521.99	82.583
532.98	139.16
154.96	206.54
192.24	240.02
155.33	133.19
429.82	1243.5
391.5	482.41
101.25	584.67
299.83	456.67
128.57	144.57
479.95	123.35
106.93	135.63
66.98	72.109
561.82	63.747
521.19	70.213
278.94	149.01
513.06	94.549
128.11	149.36
276.33	123.07
656.34	146.93
760.46	289.59
338.94	245.19
732.8	422.4
801.64	337.87
328.88	231.21
860.71	351.61
346.41	561.83
931.41	201.99
818.39	916.63
1024.4	265.75
690.83	556.97
745.12	678.34
218.92	139.69
133.65	155.46
97.112	245.57
227.39	326.29
377.46	233.94
230.91	219.01
196.49	344.06
179.99	273.36
216.2	241.62
314.16	871.32
160.78	287.16
233.01	856.23
265.04	787.46
231.97	726.4
1206.5	854.1
383.63	970.12
128.65	1236.4
328.66	1502.1
826.23	1188.1
333.32	1019
364.12	1193
776.96	1107.5
597.96	343.81
159.09	833.66
884.84	1095.7
790.38	888.38
159.38	478.29
448.94	735.62
175.72	370.13
334.57	476.36
326.88	1314.1
216.69	454.24
186.18	497.18
67.627	169.12
135.6	1193
799.54	1095.5
323.8	927.4
146.47	239.93
189.3	385.53
99.583	260.99
134.48	102.2
201.11	129.95
95.611	165.22
143.37	191.82
135.48	182.09
173.79	125.08
371.39	141.18
154.04	264.91
309.02	1236.3
231.07	954.38
299.05	270.12
272.34	955.23
593.1	264.84
340.68	890.43
1221	654.76
259.02	226.32
506.19	659.84
715.02	601.58
759.2	856.65
596.03	264.09
257.05	540.99
1234.2	963.66
1076.4	777.23
910.21	735.05
336.45	449.06
1605.8	255.07
796.34	284.37
398.07	841.54
1619.8	433.73
265.76	494.94
1114.5	663.33
463.15	107.81
1221.5	242.25
891.02	362.33
467.61	150.03
334.46	360.92
461.15	705.71
607.14	398.24
368.49	524.04
354.56	465.54
101.11	154.85
924.35	1550.7
1121.8	1220.6
362.01	114.22
365.25	1578.3
397.39	1608.7
73.839	607.32
94.435	462.1
414.35	438.04
597.73	877.4
301.54	396.36
189.97	514.7
213.32	488.4
449.78	561.35
469.8	451.22
309.84	953.52
550.3
557.45
621.35
493.76
451.8
424.4
325.09
596.86
318.23
489.47
69.565
73.488
246.14
426.42
137.3
99.15
376.36
353.64
322.04

## Sheet: Figure_4_b
Rostral									Caudal
Control		Axon KD		Brain KD		Double KD			Control		Axon KD		Brain KD		Double KD
80.515		73.006		22.709		63.187			4.235		18.156		6.72		15.905
69.272		91.663		63.132		59.299			34.105		46.573		21.266		23.294
78.913		40.85		21.112		72.471			2.009		2.207		7.994		13.202
64.139		69.059		60.707		41.931			7.122		28.447		8.461		24.588
67.556		20.294		65.82		14.625			42.814		2.435		3.655		13.797
53.809		50.665		80.411		83.148			1.284		6.685		25.392		3.6
47.773		47.377		55.579		65.195			24.95		23.671		2.227		43.979
81.412		69.242		75.878		92.883			56.596		16.485		26.766		76.875
85.534		51.542		49.36					37.17		12.135		3.511
43.419		71.33		42.784					68.235		19.659		35.613
		67.725		46.166							2.316		20.537
		78.159		54.21							22.778		43.573
		69.763		59.795							17.576		29.315
		79.816									41.931

## Sheet: Figure_4_d
Control	Piezo1 KD
3.4006	2.36926
1.28822	0.783395
1.415	1.65373
12.8541	9.13607

[truncated: 33 more sheets: Figure_4_e, Figure_4_f, Figure_4_g, Figure_4_i, Figure_4_k, Figure_4_l, Figure_5_e, Figure_5_f, Figure_5_g, Figure_5_k, Figure_5_l, Figure_6_d, Figure_6_h, Supplementary_Figure_1_e, Supplementary_Figure_3_a, Supplementary_Figure_3_b, Supplementary_Figure_4_c, Supplementary_Figure_5_a, Supplementary_Figure_5_b, Supplementary_Figure_5_c …]
